# Supplementary material for: Soil Drench Treatment with ß-Aminobutyric Acid Increases Drought Tolerance of Potato
Source: PLoS One. 2014 Dec 9;9(12):e114297. doi: 10.1371/journal.pone.0114297 (PMC4260862; doi:10.1371/journal.pone.0114297)
Supplement: S2 Table — Metabolite data file including a checklist, reporting list and data matrix. Reporting of the metabolite data follows the guideline of [33]. (XLS) [file pone.0114297.s002.xls]

## Sheet: Checklist
Supplemental Table 1. Metabolite Reporting Checklist:
Level	Aspect	Information	Fill in
general aspect	Type of metabolome analysis	targeted metabolite analysis	false
		non-targeted metabolite class scale profiling	false
		non-targeted metabolome scale profiling	false
		non-targeted finger printing of mass features	true
	Type of quantification	absolute or quantification	relative quantification
	Type of reference samples	chemcially defined	Identification of amino acids and sugars was based on authentic standards. The other compounds were identified by searching the NIST11 mass spectral database.
		biologically defined	none
	Type of replication	analytical (same analytical sample preparation)	1
		technological (same biological preparation)	1
		biological (same experimental condition)	2
		full experiment	1
	Type of technology	reference publication	Schauer et al. (2005) and Materials and Methods section of the current paper
	Sample preparation	method of sample preparation	derivatized with MSTFA
		method of chromatography/separation	GC-MS
		method of ionization	electron ionisation 70 eV
		method of detection	total ion chromatogram (TIC) positive
metabolite/mass feature	Metabolite	metabolite name	see Table S2
		metabolite sum formula	see Table S2
		metabolite structure and public source of metabolite identifier	NIST 11 mass spectral database
	Identification	identification process	manually supervised
		by authentic mass isotopomer added to one or all biological sample(s)	false
		by authentic reference compound within a co-processed reference mixture	false
		by authentic reference compound previously mapped to the analytical system	true for sugars and amino acids
		reference library	Golm Metabolome Database
		type of mass spectrum
		by match of molecular mass (single mass fragment)	no
		by match of fragments	no
		by match of fragmentation pattern	no
		by match of mass spectrum to reference library	Mass spectral matching thresholds were: Match > 650 (best match = 1000) and RI-deviation < 1.0%
		type of retention index
		by match of retention time (index) to reference library	no
	Quantification	type of quantification	relative quantification based on peak size related to internal standard (ribitol) and sample fresh weight
	Validity testing	Recovery testing (chemical analog)	performed for glucose, sucrose and proline
		Recovery testing (internally added mass isotopomer)	not performed
		Recovery testing (mixture of most divergent samples from the experiment)	not performed
		Test for linear range	performed for sugars and amino acids
		Limit of quantification (LOQ)	not performed
		Limit of detection (LOD)	not performed

## Sheet: Reporting list
Overview of the primary metabolite reporting list
GC-MS metabolites
	A	B	C	D	E				H			I		Q	R		S
1
2	Experiment title: Effect of BABA-priming on tuber quality under drought conditions
3	Organism/Plant species:		Solanum tuberosum cv. Desirée
4	Organ/tissue:		tuber
5	Analytical tool:		GC-MS
6
8	Ret . Time- Retention time, in minutes
9	Theor. m/z- theoretical monoisotopic mass calculated for the ion (M-H)- , (M+H)+ or (M+FA)-
10	Found m/z- mass detected in the experiment
11	m/z error (ppm)- difference between theoretical and found m/z values in ppm
12	Identification level (A; B; C; D)- (A) standard or NMR; (B) MS/MS; (C) MSE; (D) MS only
13
14	Peak no.	Ret. Time	Coresponding Metabolite in Literature	Metabolite Class	Molecular formula	ES(+) Theor m/z	ES(+) Found m/z	m/z error (ppm)	Mass to charge ratio (m/z)	Species detected before	References	Identifica-tion level (A-D)
15	1	5.3	Isoleucine	amino acid	C6H13NO2	275.174	275.002	622.904	158	Arabidopsis, potato, tomato, lotus, strawberry, barley, wheat, coffee	1, 2, 3, 7, 9, 10, 11, 12, 13, etc.	A
16	2	5.33	Proline	amino acid	C5H9NO2	273.122	273.047	272.737	142	Arabidopsis, potato, tomato, lotus, strawberry, barley, wheat, coffee	1, 2, 3, 7, 9, 10, 11, 12, 13, etc.	A
17	3	5.4	Glycine	amino acid	C2H5NO2	291.151	291.229	270.656	174	Arabidopsis, potato, tomato, lotus, strawberry, barley, wheat, coffee	1, 2, 3, 7, 9, 10, 11, 12, 13, etc.	A
18	4	5.66	Fumaric acid	organic acid	C4H4O4	260.09	260.027	241.005	245, 147	Arabidopsis, potato, tomato, lotus, barley, wheat, coffee	1,2, 3, 4, 7, 9, 11, 12, 13, etc.	D
19	5	5.8	Serine	amino acid	C3H7NO3	321.161	321.411	776.368	204, 218	Arabidopsis, potato, tomato, lotus, strawberry, barley, wheat, coffee	1, 2, 3, 7, 9, 10, 11, 12, 13, etc.	A
20	6	6.02	Threonine	amino acid	C4H9NO3	335.177	335.07	318.605	218, 291	Arabidopsis, potato, tomato, lotus, strawberry, barley, wheat, coffee	1, 2, 3, 7, 9, 10, 11, 12, 13, etc.	A
21	7	6.38	beta-Alanine	amino acid	C3H7NO2	305.166	305.136	100.021	248	Arabidopsis, potato, tomato, lotus, strawberry, barley, wheat, coffee	1, 2, 3, 7, 9, 10, 11, 12, 13, etc.	A
22	8	7.04	Malic acid	organic acid	C4H6O5	350.14	350.077	181.403	245	Arabidopsis, potato, tomato, lotus, strawberry, barley, wheat	1, 2, 3, 4, 7, 9, 10, 11, 12, etc.	D
23	9	7.47	Aspartic acid	amino acid	C4H7NO4	349.156	349.088	195.707	232	Arabidopsis, potato, tomato, lotus, strawberry, barley, wheat, coffee	1, 3, 7, 9, 10, 11, 12, 13, etc.	A
24	10	7.52	5-oxo-Proline	amino acid	C5H7NO3	273.122	273.056	239.636	156	It is derived from glutamic acid during methyloximation step	1, 2, 3, 7, 9, 10, 11, 12, 13, etc.	D
26	12	9.13	Glutamic acid	amino acid	C5H9NO4	363.172	363.1	197.122	246	Arabidopsis, potato, tomato, lotus, strawberry, barley, wheat, coffee	1, 2, 3, 7, 9, 10, 11, 12, 13, etc.	A
27	13	9.28	Phenylalanine	amino acid	C9H11NO2	309.158	309.094	206.584	192, 218	Arabidopsis, potato, tomato, lotus, strawberry, wheat, coffee	1, 2, 3, 7, 9, 10, 12, 13, etc.	A
28	14	10.38	Asparagine	amino acid	C4H8N2O3	348.172	348.075	277.624	188	Arabidopsis, potato, tomato, lotus, barley, wheat, coffee	1, 2, 3, 7, 9, 10, 11, 12, 13, etc.	A
29	15	16.35	Citric/Isocitric acid	organic acid	C6H8O7	480.185	480.201	32.4323	273, 465	Arabidopsis, potato, tomato, strawberry, barley, wheat, coffee	1, 2, 3, 4, 7, 9, 10, 11, 12, 13, etc.	D
30	16	20.68	Fructose	sugar	C6H12O6	569.288	569.196	161.14	217, 307	Arabidopsis, potato, tomato, lotus, strawberry, wheat, coffee	1, 2, 3, 4, 6, 7, 9, 10, 12, 13, etc.	A
31	17	21.64	Galactose	sugar	C6H12O6	404.222	405.116	2205.37	319, 205	Arabidopsis, potato, tomato, lotus, strawberry, barley, coffee	1, 2, 3, 6, 9, 10, 11, 13, etc.	A
32	18	22.73	Glucose	sugar	C6H12O6	569.288	570.562	2233.88	319, 205	Arabidopsis, potato, tomato, lotus, strawberry, barley, wheat, coffee	1, 2, 3, 4, 6, 9, 10, 11, 12, 13, etc.	A
33	19	23.54	Sorbitol	sugar	C6H14O6	614.316	614.944	1021.45	319, 205	Arabidopsis, potato, tomato, lotus, strawberry, barley, wheat, coffee	1, 2, 3, 4, 6, 9, 10, 11, 12, 13, etc.	A
34	20	25.44	Palmitic acid	fatty acid	C16H32O2	328.28	328.238	128.404	313, 314	Arabidopsis, potato, lotus, barley	1, 2, 3, 5, 11, etc.	D
35	21	26.47	Galactaric acid	organic acid	C6H10O8	642.275	n. a.	n. a.	333	Arabidopsis, potato, lotus, strawberry	1, 2, 7, 8, 10, etc.	D
36	22	27.13	Cinnamic acid	organic acid	C9H8O2	338.137	338.016	358.977	338	Arabidopsis, potato, lotus, barley	1, 2, 11, etc.	D
37	23	27.55	myo-Inositol	sugar alcohol	C6H12O6	612.301	612.366	106.428	305	Arabidopsis, potato, tomato, lotus, strawberry, wheat	1, 2, 6, 7, 9, 10, 12, etc.	D
38	24	29.57	Linoleic acid	fatty acid	C18H32O2	352.28	352.14	398.226	337	Arabidopsis, potato	1, 2, 5, etc.	D
39	25	29.72	alfa-Linolenic acid	fatty acid	C18H30O2	350.264	350.177	247.526	335	Arabidopsis, potato	1, 2, 5, etc.	D
40	26	30.04	Stearic acid	fatty acid	C18H36O2	356.311	356.228	234.283	341, 117	Arabidopsis, potato, lotus	1, 2, 5, etc.	D
41	27	32.3	Glucose-6-phosphate	sugar phosphate	C6H13O9P	569.288	568.422	1522.97	387	Arabidopsis, potato, tomato, lotus, strawberry, barley, wheat	1, 2, 3, 9, 10, 11, 12, etc.	D
42	28	36.9	Sucrose	sugar	C12H22O11	918.432	n. a.	n. a.	451	Arabidopsis, potato, tomato, lotus, strawberry, barley, wheat	1, 2, 3, 4, 6, 7, 9, 11, 12, etc.	A
43	29	41.09	Galactinol	sugar alcohol	C12H22O11	990.472	n. a.	n. a.	204,217,191	Arabidopsis, potato, lotus, strawberry, barley, coffee	1, 2, 6, 7, 10, 11, 13, etc.	D
	30	45.66	Raffinose	sugar	C18H32O16	1296.6	n. a.	n. a.	437	Arabidopsis, potato, lotus, strawberry, barley, coffee	1, 2, 3, 6, 10, 11, 13, etc.	A
	1. Schauer N, Steinhauser D, Strelkov S, Schomburg D, Allison G, Moritz T, Lundgren K, Roessner-Tunali U, Forbes MG, Willmitzer L, Fernie AR, Kopka J: GC-MS libraries for the rapid identification of metabolites in complex biological samples. FEBS Lett 2005, 579: 1332-1337.
	2. Roessner U, Wagner C, Kopka J, Trethewey RN, Willmitzer L: Technical advance: simultaneous analysis of metabolites in potato tuber by gas chromatography-mass spectrometry. Plant J. 2000, 23:131-142.
	3. Roessner U, Luedemann A, Brust D, Fiehn O, Linke T, Willmitzer L, Fernie A: Metabolic profiling allows comprehensive phenotyping of genetically or environmentally modified plant systems. Plant Cell 2001, 13:11-29.
	4. Galdón BR, DR Mesa, EM Rodríguez CD Romero: nfluence of the cultivar on the organic acid and sugar composition of potatoes. J Sci Food Agric 90:2301-2309.
	5. Dobson G, Griffiths DW, Davies HV, McNicol JW: Comparison of fatty acid and polar lipid contents of tubers from two potato species, Solanum tuberosum and Solanum phureja. J Agric Food Chem 2004, 52:6306–6314.
	6. Legay S, Lefèvre I, Lamoureux D, Barreda C, Luz RT, Gutierrez R, Quiroz R, Hoffmann L, Hausman J.-F, Bonierbale M, Evers D, Schafleitner R: Carbohydrate metabolism and cell protection mechanisms differentiate drought tolerance and sensitivity in advanced potato clones (Solanum tuberosum L.). Funct Integr Genomics 2011, 11:275-291.
	7. Carreno-Quintero N, Acharjee A, Maliepaard C, Bachem CWB, Mumm R, Bouwmeester H, Visser RGF, Keurentjes JJB: Untargeted metabolic quantitative trait loci analyses reveal a relationship between primary metabolism and potato tuber quality. Plant Physiol 2012, 158:1306-1318.
	8. Clarke D (1982) The accumulation of cinnamic acid amides in the cell walls of potato tissue as an early response to fungal attack. In:Wood RKS (ed) Active defense mechanisms in plants. Plenum, New York, 321-332
	9. Schauer N, Zamir D, Fernie AR: Metabolic profiling of leaves and fruit of wild species tomato: a survey of the Solanum lycopersicum complex. J Exp Bot 2005, 56:297–307.
	10. Rohloff J, Kopka J, Erban A, Winge P, Wilson RC, Bones AM, Davik J, Randall SK, Alsheikh MK: Metabolite profiling reveals novel multi-level cold responses in the diploid model Fragaria vesca (woodland strawberry). Phytochem 2012, 77:99-109.
	11. Wu D, Cai S, Chen M, Ye L, Chen Z, Zhang H, Dai F, Wu F, Zhang G: Tissue metabolic responses to salt stress in wild and cultivated barley. PLoS One 2013, 8:e55431.
	12. Palmer LJ, Dias DA, Boughton B, Roessner U, Graham RD, Stangoulis JCR: Metabolite profiling of wheat (Triticum aestivum L.) phloem exudate. Plant Methods 2014, 10:27.
	13. Martins SCV, Araújo WL, Tohge T, Fernie AR, DaMatta FM: In high-light-acclimated coffee plants the metabolic machinery is adjusted to avoid oxidative stress rather than to benefit from extra light enhancement in photosynthetic yield. PLoS ONE 9:e94862.
	etc.: "By definition primary metabolites are essential ones the between species chemical diversity is relatively small in these compounds, however, it is worth noting that the relative abundance of even these metabolites is highly variable in different species." -

## Sheet: Data matrix
Treatment	beta-Alanine (248)	Asparagine (188)	Aspartic acid (232)	Cinnamic acid (338,323)	Fructose (217,307)	Fumaric acid (245)	Galactaric acid (333)	Galactinol (204)	Galactose (319,205)	Glucose (319, 205)	Glucose/ Fructose-6-phosphate (387)	Glutamine/Glutamic acid (246)	Glycine (174)	Inositol (305)	Isocitric acid (273)	Isoleucine (158)	Linoleic acid (337)	alpha-Linolenic acid (335)	Malic acid (245)	Palmitic acid (313,314)	Phenyl-alanine (192,218)	Proline (142)	5-oxo-Proline (156)	Raffinose (437)	Serine (204,218)	Sorbitol (319,205)	Stearic acid (341)	Sucrose (361)	Threonine (218,291)	Tryptophan (202,203)
well-watered 1	762650	570739790	46616726	17500984	108417905	7518055	4073567	36100412	18612851	911626506	17436235	349689844	31256508	149028349	1967543395	14605539	7056567	416226	621980928	18453083	34639549	1531756	23493101	8804363	27277521	29463102	7615231	2258111207	40338244	4615231
well-watered 2	1032125	569081370	60789921	4443686	237597037	6341428	4238571	34636750	26564574	1868493126	22515431	302500944	32549132	133960492	2076541169	11703096	5831859	56682	741513137	7531554	29368635	1046295	25688803	6007982	31584072	13692311	5786979	3218294839	41135566	5786979
stressed 1	1321557	634179601	88139154	5312270	58775472	7884493	3393650	35734606	8354281	772538251	30433230	216442831	29004391	192080060	2921303487	13434278	5342654	44090	923393369	9255212	21386380	2527744	23890668	10593453	49842903	11878406	5863049	4470173765	56926303	1142838
stressed 2	2154704	1023619029	78097701	6539601	112398334	11415088	3158498	44189573	31125398	1273685297	19808455	304517588	37796233	343505893	3214789610	13128017	5417980	42879	1211629788	9202275	24183885	6599306	48239836	10410251	59522978	24687021	6833942	2836839230	86310085	2073942
stressed 3x BABA 1	1992341	934291989	84695505	6935761	57357598	9316633	5659901	42872303	13520961	663813586	22075327	236659812	34914937	280600646	3323792204	15453813	6489781	35734	1066074189	9964393	23642488	6413248	41437928	10575685	64101479	21976533	6463307	3248377290	78473586	1426021
stressed 3x BABA 2	1399370	683847389	68237916	6047104	134139697	7944735	3870958	41321527	13778994	2216280301	28796403	199349550	36183072	247832799	2558857330	11406875	10020240	72555	1182988201	15971964	21444344	5998576	33364280	15213237	35789065	16170765	8062695	5699279435	48899453	2021806
stressed 5x BABA 1	1887442	825774624	80563548	4918235	132005294	15072701	4976817	77383813	23373802	1072092433	23216183	246605435	37817900	316904651	2703909649	17933329	7346556	47524	1082503513	9612453	34373352	4912938	33637238	15855431	62923568	21158391	5838608	5401333736	91992231	2393365
stressed 5x BABA 2	1892118	845980827	68443353	5654370	92781844	7511218	4383457	64480095	24617114	1338590249	24648029	251473623	36508984	291562040	2653682443	13123897	7125882	41514	1076762705	9911642	26130091	8855694	34871060	14571910	63633111	26085103	5889647	4155476974	79661133	2034317
stressed 7x BABA 1	2119800	777482961	64996117	4741979	46044081	7847108	4384670	43124000	11387865	420720007	21429406	235605801	42877018	177760775	2898271759	15417974	8883951	37009	859000250	11159500	29314027	4875427	35630266	9599021	40934647	40467831	6764007	4084248365	56898988	2743614
stressed 7x BABA 2	2122820	775371259	59076100	4919445	77202084	9619382	3735119	55128998	35841182	1121542078	12815672	340209442	40535792	287799410	2535463772	15637864	8857375	25496	730623718	10673608	35250035	5867000	38131589	13004877	38882770	80233958	6552735	2132791884	58877642	7320848
GC-MS analysis of tubers derived from two bulks of tubers (1 and 2) was performed. Each bulk contained 4-5 tubers.
well-watered: plants were grown under optimal conditions
stressed: 7 dry cycles were created within a growing season.
stressed 3x BABA: treated with BABA before the 1st, 4th, and 7th drought cycle
stressed 5x BABA: treated with BABA before the 1st, 2nd, 3th, 5th, and 7th drought cycle
stressed 7x BABA: treated with BABA before each drought cycle
Values corresponds to peak sizes normalised to fresh weight.
